# Supplementary material for: Targeting anti-apoptotic pathways eliminates senescent melanocytes and leads to nevi regression
Source: Nat Commun. 2022 Dec 23;13:7923. doi: 10.1038/s41467-022-35657-9 (PMC9789033; doi:10.1038/s41467-022-35657-9)
Supplement: Supplementary file 4 — Source Data [file 41467_2022_35657_MOESM4_ESM.xlsx]

## Sheet: Figure 1b
	EdU+ve (%)
	Non-Senescent	Senescent
Expt 1	74.1176	3.07692
Expt 2	51.506	3.34728
Expt 3	60.7774	3.59712
	SA-beta gal (%)
	Non-senescent	Senescent
Expt 1	1.28205	26.699
Expt 2	12.0773	45.3875
Expt 3	5.44555	28.2511

## Sheet: Figure 1c
	Non-Senescent	Senescent
p16	0.723615	5.14993
	0.94882	4.76005
	0.953478	3.61807
	Non-Senescent	Senescent
p21	1.04289	4.53845
	1.00247	3.25907
	0.740854	2.20543
	Non-Senescent	Senescent
IL6	1.29422	14.0988
	0.879399	17.8807
	0.760959	5.9583
	Non-Senescent	Senescent
MMP1	1.28059	2.34696
	0.965168	2.48683
	0.882504	1.66711

## Sheet: Figure 1d
	Bcl-2			Bcl-xL			Bcl-w
	Non-Senescent	Senescent		Non-Senescent	Senescent		Non-Senescent	Senescent
Expt 1	0.945548	0.831637		0.920699	1.08652		0.846274	1.31089
Expt 2	1.05188	1.17429		1.05662	1.64437		1.07452	2.36925
Expt 3	1.02568	1.96991		1.07303	3.52889		1.04442	3.13967
Expt 4	0.883847	0.829817		0.90179	1.52024		0.883558	1.62431

## Sheet: Figure 1e
	Bcl-2	Bcl-xL	Bcl-w
Expt 1	0.596442	1.13635	1.63636
Expt 2	1.45842	1.74209	1.68421
Expt 3	1.10705	0.914202	1.62651

## Sheet: Figure 1f
	Non-Senescent			Senescent
	Expt 1	Expt 2	Expt 3	Expt 1	Expt 2	Expt 3
0	100	100	100	100	100	100
0.313	97.8131	92.7887	93.4164	80.4503	83.6957	77.6722
0.625	100.298	80.785	89.6352	77.4849	71.413	62.1536
1.25	100.895	77.5445	97.1085	73.7507	64.3478	63.2621
2.5	96.7197	78.0009	92.4377	68.8633	62.9348	67.8543
5	87.9225	74.3496	80.7384	67.1609	60.1087	61.9161

## Sheet: Figure 1h
	EdU+ve (%)
	Non-Senescent	Senescent
Expt 1	60.6988	17.0833
Expt 2	53.2677	23.2378
Expt 3	72.4138	6.25
	SA-beta gal (%)
	Non-senescent	Senescent
Expt 1	14.6179	86.5169
Expt 2	22.9167	61.9355
Expt 3	10.2804	67.3469

## Sheet: Figure 1i
	Non-Senescent	Senescent
p16	0.996534	1.47151
	1.00347	2.50448
	0.937698	1.50433
	1.0623	1.99074
	Non-Senescent	Senescent
p21	1.15471	1.24711
	0.845294	1.72608
	1.04156	1.48659
	0.958435	1.50184
	Non-Senescent	Senescent
IL6	0.948061	1.39536
	1.05194	0.921594
	0.848679	1.45522
	1.15132	0.836091
	Non-Senescent	Senescent
MMP1	0.986138	2.31717
	1.01386	1.50184
	0.886127	3.04628
	1.11387	0.946474

## Sheet: Figure 1j
	Bcl-2			Bcl-xL			Bcl-w
	Non-Senescent	Senescent		Non-Senescent	Senescent		Non-Senescent	Senescent
Expt 1	1.19835	1.21067		1.0104	1.60205		0.948061	1.59998
Expt 2	0.801652	1.14537		0.989603	1.24826		1.05194	1.64496
Expt 3	1.0761	1.1942		1.03811	1.06729		1.03464	1.36893
Expt 4	0.923901	1.33427		0.961895	1.11261		0.965357	1.36893

## Sheet: Figure 1l
	Epidermis	Nevus
Sample 1	18	41
Sample 2	10	37
Sample 3	18	58

## Sheet: Figure 1m
		EV			BRAFV600E
		Expt 1	Expt 2	Expt 3	Expt 1	Expt 2	Expt 3
	0	100	100	100	100	100	100
	0,625	93.75	89.3617	95.8034	77.4757	88.5563	95.553
	1,25	77.3438	88.9362	92.2525	80.5825	99.1197	95.2109
	2,5	93.75	95.3191	96.4491	84.8544	96.1268	95.0399
	5	89.6484	95.3191	98.0631	82.7185	93.1338	99.4869

[truncated: 52 more sheets: Figure 1n, Figure 1o, Figure 1p, Figure 1q, Figure 1r, Figure 1s, Figure 2a, Figure 2b, Figure 2c , Figure 2d, Figure 2e, Figure 2f, Figure 2g, Figure 2h, Figure 2i, Figure 2j, Figure 2k, Figure 3a, Figure 3b, Figure 3c …]
